# Supplementary material for: Accumulation of STR-Loci Aberrations in Subclones of Jurkat Cell Line as a Model of Tumor Clonal Evolution
Source: Genes (Basel). 2023 Feb 24;14(3):571. doi: 10.3390/genes14030571 (PMC10048572; doi:10.3390/genes14030571)
Supplement: Supplementary file 1 [file genes-14-00571-s001.zip]

Archive with 5 entries (5 files):
- Table S1. Distribution of LOH and EMAST in STR-loci among the WIL2-S subclones.xlsx
- Table S2. Distribution of LOH and EMAST in STR-loci among the Jurkat-B4 subclones.xlsx
- Table S3. Distribution of LOH and EMAST in STR-loci among the Jurkat-O1 subclones.xlsx
- Table S4. The distribution of Jurkat-B4 subclones between STR profiles.pdf
- Table S5. The distribution of Jurkat-O1 subclones between STR profiles.pdf
