# Supplementary material for: Accumulation of STR-Loci Aberrations in Subclones of Jurkat Cell Line as a Model of Tumor Clonal Evolution
Source: Genes (Basel). 2023 Feb 24;14(3):571. doi: 10.3390/genes14030571 (PMC10048572; doi:10.3390/genes14030571)
Supplement: Supplementary file 1 [file genes-14-00571-s001.zip › Table S1. Distribution of LOH and EMAST in STR-loci among the WIL2-S subclones.xlsx]

## Sheet: Лист1
		D1S1656	D2S441	D3S1358	D5S818	D7S820	D8S1179	D10S1248	D12S391	D13S317	D16S539	D18S51	D21S11	D22S1045	CSF1PO	FGA	SE33	TH01	TPOX	VWA	Amelo X	Amelo Y	Sum
		1q42	2p14	3p21.31	5q23.2	7q21.11	8q24.13	10q26.3	12p13.2	13q31.1	16q24.1	18q21.33	21q21.1	22q12.3	5q33.1	4q31.3	6q14	11p15.5	2p25.3	12p13.31	Xp22.1–22.3	Yp11.2
1																							0
2																							0
3																							0
4																							0
5																							0
6																							0
7																							0
8																							0
9																							0
10																							0
11																							0
12																							0
13																							0
14																							0
15																							0
16																							0
17																							0
18																							0
19																							0
20																							0
21																							0
22																							0
23																							0
24																							0
25																							0
26																							0
27																							0
28																							0
29																							0
30																							0
31																							0
32																							0
33																							0
34																							0
35																							0
36																							0
37																							0
38																							0
39																							0
40																							0
41																							0
42																							0
43																							0
44																							0
45																							0
46																							0
47																							0
48																							0
49																							0
50																							0
51																							0
52																							0
53																							0
54																							0
55																							0
56																							0
57																							0
58																							0
59																							0
60																							0
61																							0
62																							0
63																							0
64																							0
65																							0
66																							0
67																							0
68																							0
69																							0
70																							0
71																							0
72																							0
73																							0
74																							0
75																							0
76																							0
77																							0
78																							0
79																							0
80																							0
81																							0
82																							0
83																							0
84																							0
85																							0
86																							0
87																							0
88																							0
89																							0
90																							0
91																							0
92																							0
93																							0
94																							0
95																							0
96																							0
97																							0
98																							0
99																							0
100																							0
101																							0
102																							0
103																							0
104																							0
105																							0
106																							0
107																							0
108																							0
109																							0
110																							0
111																							0
112																							0
113																							0
114																							0
115																							0
116																							0
117																							0
118																							0
119																							0
120																							0
121																							0
122																							0
123																							0
124																							0
125																							0
126																							0
127																							0
128																							0
129																							0
130																							0
131																							0
132																							0
133																							0
134																							0
135																							0
136																							0
137																							0
138								1000*															0
139																							0
140																							0
141																							0
142																							0
143																							0
144																						1000	1000
145																							0
146																							0
147																							0
148																							0
149																							0
150																							0
151																							0
152																							0
153																							0
154																							0
155																							0
156																							0
157																							0
158																							0
159																							0
160																							0
161																							0
162																							0
163																							0
164																							0
165																				1*			0
166																							0
167																							0
168																							0
169																							0
170																							0
171																							0
172																							0
173																							0
174																							0
175																							0
176																							0
177																							0
178																							0
179																							0
180																							0
181																							0
182																							0
183																							0
184																							0
185																							0
186																							0
187																							0
188																							0
189																							0
190																							0
191																							0
192																							0
193																							0
194																							0
195																							0
196																							0
197																							0
198																							0
199																							0
200																							0
201																							0
202																							0
203																							0
204																							0
205																							0
206																							0
207																							0
208																							0
209																							0
210																							0
211																							0
212																							0
213																							0
214																							0
215																							0
216																							0
217																							0
218																							0
219																							0
220																							0
221																							0
222																							0
223																							0
224																							0
225																							0
226																							0
227																							0
228																							0
229																							0
230																							0
231																							0
232																							0
233																							0
234																							0
235																							0
236																							0
237																							0
238																							0
239																							0
240																							0
241																							0
242																							0
243																							0
244																							0
245																							0
246																							0
247																							0
248																							0
249																							0
250																							0
251																							0
252																							0
253																							0
254																							0
255																							0
256																							0
257																							0
258																							0
259																							0
260																							0
261																							0
262																							0
263																							0
264																							0
265																							0
266																							0
267																							0
268																							0
269																							0
270																							0
271																							0
272																							0
273																							0
274																							0
275																							0
276																							0
277																							0
278																							0
279																							0
280																							0
281																							0
282																							0
283																							0
284																							0
285																							0
286																							0
287																							0
288																							0
289																							0
290																							0
291																							0
292																							0
293																							0
294																							0
295																							0
296																							0
297																							0
298																							0
299																							0
300																							0
301																							0
302																							0
303																							0
304																							0
305																							0
306																							0
307																							0
308																							0
309																							0
310																							0
311																							0
312																							0
313																							0
314																							0
315																							0
316																							0
317																							0
318																							0
319																							0
320																							0
321																							0
322																							0
323																							0
324																							0
325																							0
326																							0
327																							0
328																							0
329																						1000	1000
330																							0
331																							0
332																							0
333																							0
334																							0
335																							0
336																							0
337																							0
338																							0
339																							0
340																							0
341																							0
342																							0
343																							0
344																							0
345																							0
346																							0
347																							0
348																							0
349																							0
350																							0
351																							0
352																							0
353																							0
354																							0
355																							0
356																							0
357																							0
358																							0
359																							0
360																							0
	Sum	0	0	0	0	0	0	0	0	0	0	0	0	0	0	0	0	0	0	0	0	2000	2000
	LOH	0	0	0	0	0	0	0	0	0	0	0	0	0	0	0	0	0	0	0	0	0.00555556
	EMAST	0	0	0	0	0	0	0	0	0	0	0	0	0	0	0	0	0	0	0	0	0
	*LOH coded as 1000
	**EMAST coded as 1
