# Supplementary material for: Accumulation of STR-Loci Aberrations in Subclones of Jurkat Cell Line as a Model of Tumor Clonal Evolution
Source: Genes (Basel). 2023 Feb 24;14(3):571. doi: 10.3390/genes14030571 (PMC10048572; doi:10.3390/genes14030571)
Supplement: Supplementary file 1 [file genes-14-00571-s001.zip › Table S2. Distribution of LOH and EMAST in STR-loci among the Jurkat-B4 subclones.xlsx]

## Sheet: Лист1
		D1S1656	D2S441	D3S1358	D5S818	D7S820	D8S1179	D10S1248	D12S391	D13S317	D16S539	D18S51	D21S11	D22S1045	CSF1PO	FGA	SE33	TH01	TPOX	VWA	Amelo X	Amelo Y	Sum
		1q42	2p14	3p21.31	5q23.2	7q21.11	8q24.13	10q26.3	12p13.2	13q31.1	16q24.1	18q21.33	21q21.1	22q12.3	5q33.1	4q31.3	6q14	11p15.5	2p25.3	12p13.31	Xp22.1–22.3	Yp11.2
1																							0
2																	1						1
3																	1						1
4																							0
5											1												1
6																							0
7																							0
8								1									1						2
9																							0
10																							0
11			1														1						2
12																							0
13											1												1
14																							0
15																							0
16																							0
17																							0
18														1000									1000
19																							0
20																							0
21																							0
22																							0
23													1										1
24																							0
25																							0
26																							0
27																							0
28																							0
29																							0
30																							0
31																							0
32																							0
33																1							1
34																							0
35																							0
36																							0
37																							0
38																	1						1
39																	1						1
40														1									1
41														1									1
42		1000																				1000	2000
43																							0
44														1									1
45																							0
46																							0
47																	1						1
48																							0
49																	1						1
50																							0
51																							0
52																							0
53																							0
54																							0
55																							0
56																							0
57																							0
58		1000																				1000	2000
59																							0
60																							0
61																							0
62					1										1								2
63																	1						1
64																							0
65																							0
66																				1			1
67			1000												1		1						1002
68																							0
69																				1			1
70																							0
71																							0
72																							0
73									1000														1000
74								1000															1000
75																							0
76								1000							1000								2000
77																							0
78																							0
79																							0
80																				1			1
81																							0
82						1						1											2
83																				1			1
84																							0
85															1								1
86																							0
87																							0
88																	1						1
89									1000														1000
90																							0
91																							0
92								1															1
93																							0
94											1												1
95															1000								1000
96									1							1							2
97			1000																				1000
98																							0
99																							0
100																							0
101																							0
102																							0
103																							0
104																							0
105																							0
106																							0
107																							0
108							1000																1000
109																							0
110																							0
111																							0
112																							0
113																							0
114																							0
115		1000	1000						1000				1000					1				1000	5001
116		1000	1000						1000				1000					1				1000	5001
117																							0
118																							0
119																							0
120																							0
121																							0
122																							0
123																							0
124									1														1
125									1														1
126									1					1000									1001
127								1000	1														1001
128								1000	1														1001
129									1														1
130									1							1	1						3
131									1							1000							1001
132									1														1
133									1														1
134									1														1
135									1														1
136									1														1
137									1								1						2
137									1														1
139									1					1									2
140									1														1
141									1														1
142									1								1						2
143																							0
144																							0
145																							0
146																							0
147																							0
148																							0
149																							0
150																							0
151																							0
152																							0
153								1															1
154							1000																1000
155																							0
156																							0
157																							0
158																1000				1			1001
159																	1						1
160																				1			1
161																							0
162																							0
163																							0
164																							0
165																							0
166																							0
167									1000														1000
168																							0
169																							0
170									1000														1000
171									1000														1000
172																							0
173																							0
174																							0
175									1000														1000
176									1000														1000
177									1000														1000
178									1000														1000
179																							0
180															1								1
	Sum	4000	4001	0	1	1	2000	4003	11020	0	3	1	2001	2004	2004	2003	15	2	0	6	0	4000	37065
	LOH	0.0222222	0.0222222	0	0	0	0.0111111	0.0222222	0.0611111	0	0	0	0.0111111	0.0111111	0.0111111	0.0111111	0	0	0	0	0	0.0222222
	EMAST	0	0.00555556	0	0.00555556	0.00555556	0	0.0166667	0.111111	0	0.0166667	0.00555556	0.00555556	0.0222222	0.0222222	0.0166667	0.0833333	0.0111111	0	0.0333333	0	0
	*LOH coded as 1000
	**EMAST coded as 1
