# Supplementary material for: Accumulation of STR-Loci Aberrations in Subclones of Jurkat Cell Line as a Model of Tumor Clonal Evolution
Source: Genes (Basel). 2023 Feb 24;14(3):571. doi: 10.3390/genes14030571 (PMC10048572; doi:10.3390/genes14030571)
Supplement: Supplementary file 1 [file genes-14-00571-s001.zip › Table S3. Distribution of LOH and EMAST in STR-loci among the Jurkat-O1 subclones.xlsx]

## Sheet: Лист1
		D1S1656	D2S441	D3S1358	D5S818	D7S820	D8S1179	D10S1248	D12S391	D13S317	D16S539	D18S51	D21S11	D22S1045	CSF1PO	FGA	SE33	TH01	TPOX	VWA	Amelo X	Amelo Y	Sum
		1q42	2p14	3p21.31	5q23.2	7q21.11	8q24.13	10q26.3	12p13.2	13q31.1	16q24.1	18q21.33	21q21.1	22q12.3	5q33.1	4q31.3	6q14	11p15.5	2p25.3	12p13.31	Xp22.1–22.3	Yp11.2
1																							0
2															1								1
3																							0
4																							0
5																							0
6		1000															1						1001
7																							0
8																							0
9																							0
10																							0
11																							0
12																							0
13																							0
14								1															1
15								1															1
16																							0
17							1																1
18																							0
19																							0
20																							0
21																							0
22																							0
23																							0
24																							0
25														1									1
26																1							1
27		1											1										2
28																							0
29																							0
30																				1			1
31																							0
32																							0
33									1								1						2
34																							0
35															1000								1000
36																							0
37																							0
38																							0
39																							0
40																							0
41																							0
42							1																1
43																							0
44																							0
45								1000															1000
46																							0
47								1															1
48																							0
49																							0
50																							0
51														1									1
52														1									1
53																							0
54																							0
55																							0
56																							0
57															1000								1000
58																							0
59																							0
60														1									1
61																							0
62		1																					1
63		1																					1
64																							0
65																							0
66																							0
67																				1			1
68																							0
69																							0
70																							0
71																							0
72																							0
73																							0
74																							0
75																							0
76									1														1
77																							0
78													1										1
79																							0
80																							0
81																							0
82														1									1
83														1									1
84																							0
85																							0
86																							0
87														1									1
88																							0
89								1												1			2
90															1								1
91												1											1
92																							0
93																							0
94									1														1
95							1																1
96																							0
97																							0
98																	1						1
99																							0
100																							0
101																							0
102																							0
103																							0
104																							0
105																							0
106																							0
107																							0
108															1000								1000
109																							0
110		1																					1
111													1										1
112								1000															1000
113		1000																					1000
114							1				1	1		1									4
115																							0
116																	1						1
117																							0
118																							0
119																							0
120													1										1
121																							0
122																							0
123																							0
124																1							1
125																							0
126																							0
127																							0
128																							0
129																							0
130																							0
131		1																					1
132								1000	1														1001
133																							0
134											1												1
135																							0
136																	1						1
137																							0
137																							0
139																							0
140																							0
141																							0
142																							0
143														1									1
144																							0
145																							0
146																							0
147																							0
148												1											1
149																							0
150										1		1											2
151																							0
152																							0
153		1																					1
154																							0
155																							0
156		1000															1						1001
157																							0
158											1												1
159															1000								1000
160																							0
161																							0
162		1																					1
163															1000								1000
164															1000								1000
165																							0
166													1										1
167																							0
168																							0
169		1																					1
170																							0
171							1								1000								1001
172																							0
173									1														1
174																							0
175																							0
176																							0
177																							0
178																							0
179							1																1
180																			1				1
181																							0
182																							0
183																							0
184																							0
185																							0
186																							0
187																							0
188						1																	1
189																1							1
190																							0
191																							0
192																							0
193																							0
194													1				1						2
195																	1						1
196																							0
197																							0
198																							0
199																							0
200																							0
201								1															1
202																							0
203																							0
204																							0
205							1	1000															1001
206																							0
207																							0
208		1																					1
209																							0
210																							0
211																							0
212																							0
213								1															1
214																							0
215																							0
216									1														1
217																							0
218													1										1
219																							0
220																							0
221																							0
222																							0
223																							0
224															1000								1000
225											1												1
226																							0
227								1															1
228																							0
229																							0
230																				1			1
231																	1						1
232																							0
233													1							1			2
234																							0
235									1														1
236										1	1												2
237															1000								1000
238							1																1
239																							0
240																							0
241																							0
242							1																1
243																							0
244																							0
245																							0
246																							0
247						1																	1
248																							0
249																							0
250									1														1
251																							0
252																1000							1000
253																							0
254																							0
255		1000															1						1001
256																							0
257																							0
258																							0
259		1000													1		1						1002
260							1																1
261															1000								1000
262																							0
263																							0
264																							0
265			1																				1
266																							0
267																							0
268								1000															1000
269											1												1
270														1000									1000
271		1																					1
272																							0
273																							0
274																							0
275																							0
276								1															1
277		1																					1
278																							0
279																							0
280																							0
281								1															1
282																							0
283															1000								1000
284																							0
285								1000					1										1001
286																				1			1
287								1															1
288																							0
289																							0
290																							0
291								1000															1000
292																							0
293		1																					1
294																1							1
295																							0
296																							0
297																	1						1
298																							0
299																							0
300																							0
301																							0
302								1000															1000
303																							0
304																	1						1
305			1000																				1000
306																							0
307																							0
308																							0
309																							0
310																							0
311																							0
312																							0
313															1000								1000
314						1000											1						1001
315														1	1000								1001
316																							0
317																							0
318																							0
319																				1			1
320																							0
321		1																					1
322																							0
323		1																					1
324																							0
325																							0
326								1000															1000
327																							0
328																							0
329																							0
330																							0
331																							0
332									1							1							2
333																1							1
334																							0
335																							0
336																							0
337																							0
338							1													1			2
339																							0
340																							0
341																				1			1
342																							0
343																1000							1000
344																							0
345																							0
346																							0
347																							0
348														1000									1000
349																							0
350																							0
351																							0
352							1																1
353						1																	1
354																							0
355																							0
356							1																1
357																							0
358																1							1
359																							0
360																							0
361																		1				1	2
362																							0
363			1			1												1	1	1		1	6
364																							0
365		1000																					1000
366																	1						1
367																							0
368																							0
369		1000																					1000
370																							0
371										1									1				2
372																							0
373																							0
374																							0
375											1							1	1		1	1	5
376																							0
377																							0
378											1							1	1		1	1	5
379			1			1												1		1	1		5
380			1			1												1		1	1		5
381			1			1												1		1	1		5
	Sum	7014	1005	0	0	1007	13	9010	9	3	8	4	9	2010	13003	2007	15	7	5	13	5	4	35151
	LOH	0.0183727	0.00262467	0	0	0.00262467	0	0.023622	0	0	0	0	0	0.00524934	0.0341207	0.00524934	0	0	0	0	0	0
	EMAST	0.0367454	0.0131234	0	0	0.0183727	0.0341207	0.0262467	0.023622	0.00787402	0.0209974	0.0104987	0.023622	0.0262467	0.00787402	0.0183727	0.0393701	0.0183727	0.0131234	0.0341207	0.0131234	0.0104987
	*LOH coded as 1000
	**EMAST coded as 1
